# Supplementary material for: ﻿First record of the genus Cochleopsaltria Pham & Constant (Hemiptera, Cicadidae, Cicadinae) from China, with a description of the second species
Source: Zookeys. 2025 Mar 6;1230:335–46. doi: 10.3897/zookeys.1230.144099 (PMC11907265; doi:10.3897/zookeys.1230.144099)
Supplement: XML Treatment for Cochleopsaltria [file zookeys.1230.144099-treatment1.xml]

<!DOCTYPE tp:taxon-treatment
  PUBLIC "-//TaxonX//DTD Taxonomic Treatment Publishing DTD v0 20100105//EN" "tax-treatment-NSO.dtd">
<tp:taxon-treatment xmlns:tp="http://www.plazi.org/taxpub"><tp:treatment-meta><kwd-group><label>Taxon classification</label><kwd>
              <named-content content-type="kingdom">Animalia</named-content>
            </kwd><kwd>
              <named-content content-type="order">Hemiptera</named-content>
            </kwd><kwd>
              <named-content content-type="family">Cicadidae</named-content>
            </kwd></kwd-group><mixed-citation publication-type="journal"><person-group><name><surname>Wang</surname><given-names>Cheng-Bin</given-names></name><name><surname>Liu</surname><given-names>Zhi-Jian</given-names></name></person-group><article-title>﻿First record of the genus <italic><tp:taxon-name><tp:taxon-name-part taxon-name-part-type="genus" reg="Cochleopsaltria">Cochleopsaltria</tp:taxon-name-part></tp:taxon-name></italic> Pham &amp; Constant (<tp:taxon-name><tp:taxon-name-part taxon-name-part-type="order">Hemiptera</tp:taxon-name-part></tp:taxon-name>, <tp:taxon-name><tp:taxon-name-part taxon-name-part-type="family">Cicadidae</tp:taxon-name-part></tp:taxon-name>, <tp:taxon-name><tp:taxon-name-part taxon-name-part-type="subfamily">Cicadinae</tp:taxon-name-part></tp:taxon-name>) from China, with a description of the second species</article-title><source>Zookeys</source><day>06</day><month>03</month><year>2025</year><volume>1230</volume><fpage>335</fpage><lpage>346</lpage><pub-id pub-id-type="doi">10.3897/zookeys.1230.144099</pub-id></mixed-citation></tp:treatment-meta><tp:nomenclature><label>﻿Genus</label><tp:taxon-name>
            <object-id xmlns:xlink="http://www.w3.org/1999/xlink" content-type="arpha" xlink:type="simple">8014E0D4-AC8F-59C7-BBFE-53CB2FF19FD7</object-id>
            <tp:taxon-name-part taxon-name-part-type="genus" reg="Cochleopsaltria">Cochleopsaltria</tp:taxon-name-part>
          </tp:taxon-name><tp:taxon-authority>Pham &amp; Constant, 2017</tp:taxon-authority><tp:nomenclature-citation-list><tp:nomenclature-citation><tp:taxon-name>
                <tp:taxon-name-part taxon-name-part-type="genus" reg="Cochleopsaltria">Cochleopsaltria</tp:taxon-name-part>
              </tp:taxon-name><comment>Pham &amp; Constant, 2017: 227 (description; 1 sp.); <xref ref-type="bibr" rid="B2">Marshall et al. 2018</xref>: 27, 39 (higher taxonomy; list).</comment></tp:nomenclature-citation></tp:nomenclature-citation-list></tp:nomenclature><tp:treatment-sec sec-type="type species" id="SECID0E1FAC"><title>Type species.</title><p><italic><tp:taxon-name><tp:taxon-name-part taxon-name-part-type="genus" reg="Cochleopsaltria">Cochleopsaltria</tp:taxon-name-part><tp:taxon-name-part taxon-name-part-type="species" reg="duffelsi">duffelsi</tp:taxon-name-part></tp:taxon-name></italic> Pham &amp; Constant, 2017, by original designation and monotypy.</p></tp:treatment-sec><tp:treatment-sec sec-type="notes" id="SECID0ELGAC"><title>Note.</title><p>2 species; Oriental region.</p></tp:treatment-sec><tp:treatment-sec sec-type="diagnosis" id="SECID0EQGAC"><title>Diagnosis.</title><p>The genus <italic><tp:taxon-name><tp:taxon-name-part taxon-name-part-type="genus" reg="Cochleopsaltria">Cochleopsaltria</tp:taxon-name-part></tp:taxon-name></italic> Pham &amp; Constant, 2017 can be separated from all other genera in the subtribe <tp:taxon-name><tp:taxon-name-part taxon-name-part-type="subtribe">Dundubiina</tp:taxon-name-part></tp:taxon-name> by the combination of the following characters: <bold>Male.</bold> Head not wider than pronotum while wider than mesonotum; rostrum at least reaching posterior coxae; pronotum shorter than mesonotum; pronotal collar with median length long, about 0.4 times as long as pronotal disc; forewings with infuscations; opercula spoon-shaped, broad and strongly convex in about apical 2/3, with apices broadly rounded, at least reaching posterior margin of sternite VI; abdomen almost as long as distance from head to cruciform elevation; pygofer upper lobes absent; uncus bifurcate with lobes stout, fused at base. <bold>Female.</bold> Abdominal tergite 9 with dorsal beak elongate, longer than anal styles; ovipositor sheath extremely elongate.</p></tp:treatment-sec><ref-list><ref id="B2"><mixed-citation xmlns:xlink="http://www.w3.org/1999/xlink" xlink:type="simple"><person-group><name name-style="western"><surname>Marshall</surname><given-names>DC</given-names></name><name name-style="western"><surname>Moulds</surname><given-names>MS</given-names></name><name name-style="western"><surname>Hill</surname><given-names>KBR</given-names></name><name name-style="western"><surname>Price</surname><given-names>BW</given-names></name><name name-style="western"><surname>Wade</surname><given-names>EJ</given-names></name><name name-style="western"><surname>Owen</surname><given-names>CL</given-names></name><name name-style="western"><surname>Goemans</surname><given-names>G</given-names></name><name name-style="western"><surname>Marathe</surname><given-names>K</given-names></name><name name-style="western"><surname>Sarkar</surname><given-names>V</given-names></name><name name-style="western"><surname>Cooley</surname><given-names>JR</given-names></name><name name-style="western"><surname>Sanborn</surname><given-names>AF</given-names></name><name name-style="western"><surname>Kunte</surname><given-names>K</given-names></name><name name-style="western"><surname>Villet</surname><given-names>MH</given-names></name><name name-style="western"><surname>Simon</surname><given-names>C</given-names></name></person-group> (<year>2018</year>) <article-title>A molecular phylogeny of the cicadas (<tp:taxon-name><tp:taxon-name-part taxon-name-part-type="order">Hemiptera</tp:taxon-name-part></tp:taxon-name>: <tp:taxon-name><tp:taxon-name-part taxon-name-part-type="family">Cicadidae</tp:taxon-name-part></tp:taxon-name>) with a review of tribe and subfamily classification.</article-title><source>Zootaxa</source><volume>4424</volume>(<issue>1</issue>): <fpage>1</fpage>–<lpage>64</lpage>. <ext-link xlink:href="10.11646/zootaxa.4424.1.1" ext-link-type="doi" xlink:type="simple">https://doi.org/10.11646/zootaxa.4424.1.1</ext-link></mixed-citation></ref></ref-list></tp:taxon-treatment>
