# Supplementary material for: ﻿First record of the genus Cochleopsaltria Pham & Constant (Hemiptera, Cicadidae, Cicadinae) from China, with a description of the second species
Source: Zookeys. 2025 Mar 6;1230:335–46. doi: 10.3897/zookeys.1230.144099 (PMC11907265; doi:10.3897/zookeys.1230.144099)
Supplement: XML Treatment for Cochleopsaltria duffelsi [file zookeys.1230.144099-treatment2.xml]

<!DOCTYPE tp:taxon-treatment
  PUBLIC "-//TaxonX//DTD Taxonomic Treatment Publishing DTD v0 20100105//EN" "tax-treatment-NSO.dtd">
<tp:taxon-treatment xmlns:tp="http://www.plazi.org/taxpub"><tp:treatment-meta><kwd-group><label>Taxon classification</label><kwd>
              <named-content content-type="kingdom">Animalia</named-content>
            </kwd><kwd>
              <named-content content-type="order">Hemiptera</named-content>
            </kwd><kwd>
              <named-content content-type="family">Cicadidae</named-content>
            </kwd></kwd-group><mixed-citation publication-type="journal"><person-group><name><surname>Wang</surname><given-names>Cheng-Bin</given-names></name><name><surname>Liu</surname><given-names>Zhi-Jian</given-names></name></person-group><article-title>﻿First record of the genus <italic><tp:taxon-name><tp:taxon-name-part taxon-name-part-type="genus" reg="Cochleopsaltria">Cochleopsaltria</tp:taxon-name-part></tp:taxon-name></italic> Pham &amp; Constant (<tp:taxon-name><tp:taxon-name-part taxon-name-part-type="order">Hemiptera</tp:taxon-name-part></tp:taxon-name>, <tp:taxon-name><tp:taxon-name-part taxon-name-part-type="family">Cicadidae</tp:taxon-name-part></tp:taxon-name>, <tp:taxon-name><tp:taxon-name-part taxon-name-part-type="subfamily">Cicadinae</tp:taxon-name-part></tp:taxon-name>) from China, with a description of the second species</article-title><source>Zookeys</source><day>06</day><month>03</month><year>2025</year><volume>1230</volume><fpage>335</fpage><lpage>346</lpage><pub-id pub-id-type="doi">10.3897/zookeys.1230.144099</pub-id></mixed-citation></tp:treatment-meta><tp:nomenclature><label>﻿</label><tp:taxon-name>
            <object-id xmlns:xlink="http://www.w3.org/1999/xlink" content-type="arpha" xlink:type="simple">9D1F9CA8-C2C2-5D91-B6BF-33D1A787C1B4</object-id>
            <tp:taxon-name-part taxon-name-part-type="genus" reg="Cochleopsaltria">Cochleopsaltria</tp:taxon-name-part>
            <tp:taxon-name-part taxon-name-part-type="species" reg="duffelsi">duffelsi</tp:taxon-name-part>
          </tp:taxon-name><tp:taxon-authority>Pham &amp; Constant, 2017</tp:taxon-authority><tp:nomenclature-citation-list><tp:nomenclature-citation><tp:taxon-name>
                <tp:taxon-name-part taxon-name-part-type="genus" reg="Cochleopsaltria">Cochleopsaltria</tp:taxon-name-part>
                <tp:taxon-name-part taxon-name-part-type="species" reg="duffelsi">duffelsi</tp:taxon-name-part>
              </tp:taxon-name><comment>Pham &amp; Constant, 2017: 227, figs 1–4 (description; illustrations).</comment></tp:nomenclature-citation></tp:nomenclature-citation-list></tp:nomenclature><tp:treatment-sec sec-type="type locality" id="SECID0EYIAC"><title>Type locality.</title><p>“Hoa Binh 2, Quan Chu, Dai Tu, Thai Nguyen Province, 200–300 m”.</p></tp:treatment-sec><tp:treatment-sec sec-type="distribution" id="SECID0E4IAC"><title>Distribution.</title><p>Vietnam.</p></tp:treatment-sec></tp:taxon-treatment>
