# Supplementary material for: ﻿First record of the genus Cochleopsaltria Pham & Constant (Hemiptera, Cicadidae, Cicadinae) from China, with a description of the second species
Source: Zookeys. 2025 Mar 6;1230:335–46. doi: 10.3897/zookeys.1230.144099 (PMC11907265; doi:10.3897/zookeys.1230.144099)
Supplement: XML Treatment for Cochleopsaltria huboliao [file zookeys.1230.144099-treatment3.xml]

<!DOCTYPE tp:taxon-treatment
  PUBLIC "-//TaxonX//DTD Taxonomic Treatment Publishing DTD v0 20100105//EN" "tax-treatment-NSO.dtd">
<tp:taxon-treatment xmlns:tp="http://www.plazi.org/taxpub"><tp:treatment-meta><kwd-group><label>Taxon classification</label><kwd>
              <named-content content-type="kingdom">Animalia</named-content>
            </kwd><kwd>
              <named-content content-type="order">Hemiptera</named-content>
            </kwd><kwd>
              <named-content content-type="family">Cicadidae</named-content>
            </kwd></kwd-group><mixed-citation publication-type="journal"><person-group><name><surname>Wang</surname><given-names>Cheng-Bin</given-names></name><name><surname>Liu</surname><given-names>Zhi-Jian</given-names></name></person-group><article-title>﻿First record of the genus <italic><tp:taxon-name><tp:taxon-name-part taxon-name-part-type="genus" reg="Cochleopsaltria">Cochleopsaltria</tp:taxon-name-part></tp:taxon-name></italic> Pham &amp; Constant (<tp:taxon-name><tp:taxon-name-part taxon-name-part-type="order">Hemiptera</tp:taxon-name-part></tp:taxon-name>, <tp:taxon-name><tp:taxon-name-part taxon-name-part-type="family">Cicadidae</tp:taxon-name-part></tp:taxon-name>, <tp:taxon-name><tp:taxon-name-part taxon-name-part-type="subfamily">Cicadinae</tp:taxon-name-part></tp:taxon-name>) from China, with a description of the second species</article-title><source>Zookeys</source><day>06</day><month>03</month><year>2025</year><volume>1230</volume><fpage>335</fpage><lpage>346</lpage><pub-id pub-id-type="doi">10.3897/zookeys.1230.144099</pub-id></mixed-citation></tp:treatment-meta><tp:nomenclature><label>﻿</label><tp:taxon-name>
            <object-id xmlns:xlink="http://www.w3.org/1999/xlink" content-type="arpha" xlink:type="simple">14134308-549D-57E7-9A99-76E82BDB9859</object-id>
            <tp:taxon-name-part taxon-name-part-type="genus" reg="Cochleopsaltria">Cochleopsaltria</tp:taxon-name-part>
            <tp:taxon-name-part taxon-name-part-type="species" reg="huboliao">huboliao</tp:taxon-name-part>
            <object-id xmlns:xlink="http://www.w3.org/1999/xlink" content-type="zoobank" xlink:type="simple">https://zoobank.org/1AEF95BD-8D9B-41D4-B03F-FC0931EE64EA</object-id>
          </tp:taxon-name><tp:taxon-status xmlns:xlink="http://www.w3.org/1999/xlink" xlink:type="simple">sp. nov.</tp:taxon-status><xref ref-type="fig" rid="F1">Figs 1A–C</xref><xref ref-type="fig" rid="F2">, 2A–C</xref><xref ref-type="fig" rid="F3">, 3A–E</xref><xref ref-type="fig" rid="F4">, 4A–E</xref><xref ref-type="fig" rid="F5">, 5A–C</xref><xref ref-type="fig" rid="F6">, 6A, B Chinese common name: 虎伯寮勺蝉</xref></tp:nomenclature><tp:treatment-sec sec-type="type locality" id="SECID0EELAC"><title>Type locality.</title><p>China, Fujian: Zhangzhou City, Huboliao National Nature Reserve [虎伯寮国家级自然保护区], Letu District [乐土片].</p></tp:treatment-sec><tp:treatment-sec sec-type="type material" id="SECID0EJLAC"><title>Type material.</title><p>4 ♂♂ 3 ♀♀. <bold><italic>Holotype</italic></bold>: • ♂ (<abbrev xmlns:xlink="http://www.w3.org/1999/xlink" xlink:title="Invertebrate Collection of Mianyang Normal University" id="ABBRID0ESLAC" xlink:type="simple">MYNU</abbrev>), <bold>China, Fujian</bold>: Zhangzhou City, Huboliao National Nature Reserve [虎伯寮国家级自然保护区], Letu District [乐土片], 25.X.2023, Liang Guo, Qun-Zhen Wu &amp; Zu-Bin Chen leg. (<abbrev xmlns:xlink="http://www.w3.org/1999/xlink" xlink:title="Invertebrate Collection of Mianyang Normal University" id="ABBRID0EYLAC" xlink:type="simple">MYNU</abbrev>). <bold><italic>Paratypes</italic></bold>: • 3 ♂♂ 3 ♀♀ (1 ♀ in <abbrev xmlns:xlink="http://www.w3.org/1999/xlink" xlink:title="Invertebrate Collection of Mianyang Normal University" id="ABBRID0E6LAC" xlink:type="simple">MYNU</abbrev> and 3 ♂♂ 2 ♀♀ in <abbrev xmlns:xlink="http://www.w3.org/1999/xlink" xlink:title="Chonglinyequ Cultural Creativity Co., Ltd." id="ABBRID0EDMAC" xlink:type="simple">CLYQ</abbrev>), same data as holotype.</p></tp:treatment-sec><tp:treatment-sec sec-type="etymology" id="SECID0EHMAC"><title>Etymology.</title><p>The specific epithet is from the Chinese name (in Pinyin) of the type locality “Huboliao”. The name is a noun in apposition.</p></tp:treatment-sec><tp:treatment-sec sec-type="description" id="SECID0EMMAC"><title>Description.</title><p><bold>Male</bold> (Figs <xref ref-type="fig" rid="F1">1A, B</xref>, <xref ref-type="fig" rid="F6">6A, B</xref>). <bold><italic>Measurements</italic></bold> (mm, <italic>N</italic> = 2, including smaller holotype). Body 37.3–39.2 long. Lengths of different body parts: head (2.6–2.9), pronotum (5.8–6.3), mesonotum (10.1–10.5), forewing (49.4–50.5), abdomen (18.8–19.5); width: head (13.0–13.2), pronotum (13.4–13.7), mesonotum (8.3–8.7), forewing (13.9–14.4), tergite 3 (12.0–12.3). Ratios of different body parts: (body length)/(head width) = 2.9; (pronotal length)/(head length) = 2.2; (mesonotal length excluding cruciform elevation)/(pronotal length) = 1.5; (abdominal length)/(head + pronotal + mesonotal length) = 1.0; (head width)/(pronotal width) = 1.0; (head width)/(mesonotal width) = 1.6; (tergite 3 width)/(mesonotal width) = 1.4; (forewing length)/(forewing width) = 3.6.</p><fig id="F1" position="float" orientation="portrait"><object-id xmlns:xlink="http://www.w3.org/1999/xlink" content-type="doi" xlink:type="simple">10.3897/zookeys.1230.144099.figure1</object-id><object-id xmlns:xlink="http://www.w3.org/1999/xlink" content-type="arpha" xlink:type="simple">318B3067-1643-5C27-826F-48C69337934F</object-id><label>Figure 1.</label><caption><p><italic><tp:taxon-name><tp:taxon-name-part taxon-name-part-type="genus" reg="Cochleopsaltria">Cochleopsaltria</tp:taxon-name-part><tp:taxon-name-part taxon-name-part-type="species" reg="huboliao">huboliao</tp:taxon-name-part></tp:taxon-name></italic> sp. nov., ♂, holotype <bold>A</bold> habitus, dorsal view <bold>B</bold> ditto, ventral view <bold>C</bold> right fore femur, lateral view. Abbreviations <bold><italic>asp</italic></bold>: apical spine <bold><italic>psp</italic></bold>: primary spine <bold><italic>ssp</italic></bold>: secondary spine. Scale bar <bold>a</bold> for A, B and <bold>b</bold> for C.</p></caption><graphic xmlns:xlink="http://www.w3.org/1999/xlink" xlink:href="zookeys-1230-335_article-144099__-g001.jpg" position="float" orientation="portrait" xlink:type="simple" id="oo_1271627.jpg"><uri content-type="original_file" xlink:type="simple">https://binary.pensoft.net/fig/1271627</uri></graphic></fig><p><bold><italic>Head</italic>.</bold> Ground colour ochraceous, with following black markings: longitudinal median fascia broad, bifurcate in posterior part, enclosing three ocelli, reaching frontoclypeal suture and posterior margin of head, without extended lateral parts; lateral fasciae broad except distinctly narrowed posterior part, reaching anterolateral and posterior margins of head; transverse fascia narrowly along posterior margin of head; paired small spots against posterior margin of head. Compound eyes ochraceous. Ocelli orangish. Distance between lateral ocellus and corresponding eye about 2.8 times as wide as distance between lateral ocelli. Antennae brown to fuscous. Postclypeus moderately swollen, mostly ochraceous, with paired brown oblique fasciae just anterior to frontoclypeal suture and a long “Y”-like brown median fascia ventrally, with 10–11 wide transverse grooves on each side. Anteclypeus ochraceous along median carina and brown laterally. Gena ochraceous, with oblique black fascia in anterior part. Lorum black in about posterior half and ochraceous in about anterior half. Rostrum ochraceous with blackish apical part, reaching middle of sternite II.</p><p><bold><italic>Thorax</italic>.</bold> Pronotum ochraceous, slightly tinged with greenish on pronotal collar, with following black markings: submedian fasciae long, extending from anterior margin of pronotum to ambient fissure, broadened at both anterior and posterior ends; fascia along ambient fissure, broadening anterolaterally; two paired large elongate spots on pronotal collar, joining ambient fissure; no fasciae along paramedian and lateral fissures. Pronotal collar with median length long, about 0.4 times as long as pronotal disc, moderately ampliate posterolaterally; lateral margins with acute lateral teeth at about anterior 1/3, orientating laterally; posterolateral angles widely rounded; surface transversely grooved. Mesonotum greenish ochraceous, with following black markings: median fascia fusiform, broadened in middle part, strongly tapering anteriorly and reaching anterior 1/6 of mesonotum excluding cruciform elevation, moderately tapering posteriorly and not reaching anterior margin of cruciform elevation; submedian fasciae slender, along parapsidal sutures, moderately tapering anteriorly and broadening posteriorly, joining median fascia; accessory fasciae short, between submedian fasciae and accessory spots, not joining lateral fasciae posteriorly; lateral fasciae wide, gently curved, starting from anterior 2/7 of mesonotum excluding cruciform elevation, extending posteriorly just near anterior arms of cruciform elevation; accessory spots small, lateral to accessory fasciae; posterior spots large, occupying scutal depressions. Cruciform elevation bright ochraceous, with paired black markings on anterior arms. Wing groove ochraceous. Ventral side ochraceous, basisternum 2 with paired oblique black rhombic markings, basisternum 3 with paired small black spots, surface densely with short setae.</p><p><bold><italic>Legs</italic>.</bold> Bicoloured, ochraceous to brown with blackish markings. Profemur (Fig. <xref ref-type="fig" rid="F1">1C</xref>) with three spines: primary spine slender, digitiform, obliquely inserted, with apex rounded; secondary spine subtrianglular, with apex rounded; apical spine rather small, subtrianglular, with apex rounded. Meracanthi ochraceous, slender and slightly curving medially.</p><p><bold><italic>Wings</italic>.</bold> Hyaline. Forewing with eight apical cells; ulnar cell 3 about twice as long as apical cell 5; RA<sub>2</sub> vein with distal portion about 1.9 times as long as proximal portion; venation color mixed with ochraceous, brown and fuscous; infuscations present on r, r-m, m and m-cu crossveins, and paler on apices of longitudinal veins of apical cells; nodal line absent; basal cell greyish ochraceous; basal membrane greyish ochraceous. Hindwing with six apical cells; venation color mixed with ochraceous, brown and fuscous, 3A blackish; jugum and longitudinal margins of vannus greyish ochraceous.</p><p><bold><italic>Operculum</italic>.</bold> Mostly ochraceous, with basal part of lateral margin blackish; spoon-shaped, constricted around basal 2/7, broad and strongly convex in about apical 2/3; apex broadly rounded, extending beyond posterior margin of sternite VI; separated from each other about 1/5 width of one of them; lateral margin slightly bisinuate while medial margin strongly so.</p><p><bold><italic>Abdomen</italic>.</bold> Obconical, in dorsal view generally brownish in basal part and fuscous apically. Tergite 1 fuscous to blackish; tergites 2–8 with posterior margins narrowly blackish; tergites 3–6, each with one fuscous spot at lateral side. Timbal cover oval, ochraceous with narrow brown margin, covered with greyish hairs, especially in lateral part, completely concealing timbal in dorsal view. Sternites III–VI mostly ochraceous to brown; sternite VII fuscous except ochraceous in posterior part, subhexagonal, inconspicuously emarginate at posterior margin, with longitudinal median groove in posterior part; sternite VIII (Fig. <xref ref-type="fig" rid="F3">3A</xref>) ochraceous with brown median fascia and paired anterior markings, drop-like, rounded at posterior margin, anterolateral apodemes subtriangularly developed.</p><p><bold><italic>Genitalia</italic>.</bold> Pygofer suboval, more or less narrowing anteriorly in ventral and dorsal views (Fig. <xref ref-type="fig" rid="F4">4A, D</xref>); anal styles relatively large, moderately sclerotised, densely covered with short setae (Fig. <xref ref-type="fig" rid="F4">4A–E</xref>); apical stylus relatively large, slender, lightly sclerotised, digitiform (Fig. <xref ref-type="fig" rid="F4">4D</xref>); basal lobes in ventral view elongate (Fig. <xref ref-type="fig" rid="F4">4A</xref>), in ventrolateral view subtriangular in apical parts (Fig. <xref ref-type="fig" rid="F4">4B</xref>); upper lobes absent; distal shoulders obliquely truncated at apices in lateral view (Fig. <xref ref-type="fig" rid="F4">4E</xref>). Uncus bifurcate; lobes stout, fused at base, rather narrowly separated from each other medially, in ventral view angulate at apices, crenulate at lateral margin and bisinuate at medial margin (Fig. <xref ref-type="fig" rid="F4">4A</xref>), in ventrolateral view further one bidentate at apices (Fig. <xref ref-type="fig" rid="F4">4B</xref>). Aedeagus thin and slender, gradually narrowing towards apex, without processes (Fig. <xref ref-type="fig" rid="F3">3C, E</xref>); in lateral view, strongly turning ventrally in apical 1/3 and almost straight in basal 2/3 (Fig. <xref ref-type="fig" rid="F3">3D</xref>).</p><p><bold>Female</bold> (Fig. <xref ref-type="fig" rid="F2">2A, B</xref>). <italic>Measurements</italic> (mm, <italic>N</italic> = 2). Body 42.1–45.8 long. Length of different body parts: head (1.9–2.7), pronotum (4.9–5.9), mesonotum (9.1–10.0), forewing (50.8–52.6), abdomen (26.2–27.2); width: head (12.6–13.1), pronotum (13.5–13.9), mesonotum (9.5–10.1), forewing (14.2–14.7), tergite 3 (13.1–13.5). Ratios of different body parts: (body length)/(head width) = 3.5; (pronotal length)/(head length) = 2.1; (mesonotal length excluding cruciform elevation)/(pronotal length) = 1.4; (abdominal length)/(head + pronotal + mesonotal length) = 1.5; (head width)/(pronotal width) = 1.0; (head width)/(mesonotal width) = 1.3; (tergite 3 width)/(mesonotal width) = 1.3; (forewing length)/(forewing width) = 3.6.</p><fig id="F2" position="float" orientation="portrait"><object-id xmlns:xlink="http://www.w3.org/1999/xlink" content-type="doi" xlink:type="simple">10.3897/zookeys.1230.144099.figure2</object-id><object-id xmlns:xlink="http://www.w3.org/1999/xlink" content-type="arpha" xlink:type="simple">76ECECF7-E2C2-54BC-B773-589AF515F886</object-id><label>Figure 2.</label><caption><p><italic><tp:taxon-name><tp:taxon-name-part taxon-name-part-type="genus" reg="Cochleopsaltria">Cochleopsaltria</tp:taxon-name-part><tp:taxon-name-part taxon-name-part-type="species" reg="huboliao">huboliao</tp:taxon-name-part></tp:taxon-name></italic> sp. nov., ♀, paratype <bold>A</bold> habitus, dorsal view <bold>B</bold> ditto, ventral view <bold>C</bold> right fore femur, lateral view. Abbreviations <bold><italic>asp</italic></bold>: apical spine <bold><italic>psp</italic></bold>: primary spine <bold><italic>ssp</italic></bold>: secondary spine. Scale bar <bold>a</bold> for A, B and <bold>b</bold> for C.</p></caption><graphic xmlns:xlink="http://www.w3.org/1999/xlink" xlink:href="zookeys-1230-335_article-144099__-g002.jpg" position="float" orientation="portrait" xlink:type="simple" id="oo_1271629.jpg"><uri content-type="original_file" xlink:type="simple">https://binary.pensoft.net/fig/1271629</uri></graphic></fig><fig id="F3" position="float" orientation="portrait"><object-id xmlns:xlink="http://www.w3.org/1999/xlink" content-type="doi" xlink:type="simple">10.3897/zookeys.1230.144099.figure3</object-id><object-id xmlns:xlink="http://www.w3.org/1999/xlink" content-type="arpha" xlink:type="simple">F38E7D6A-E0BF-5D76-AD55-7EF1F9334755</object-id><label>Figure 3.</label><caption><p><italic><tp:taxon-name><tp:taxon-name-part taxon-name-part-type="genus" reg="Cochleopsaltria">Cochleopsaltria</tp:taxon-name-part><tp:taxon-name-part taxon-name-part-type="species" reg="huboliao">huboliao</tp:taxon-name-part></tp:taxon-name></italic> sp. nov., ♂, holotype <bold>A</bold> sternite VIII, ventral view <bold>B</bold> ditto, lateral view <bold>C</bold> aedeagus, dorsal view <bold>D</bold> ditto, lateral view <bold>E</bold> ditto, ventral view.</p></caption><graphic xmlns:xlink="http://www.w3.org/1999/xlink" xlink:href="zookeys-1230-335_article-144099__-g003.jpg" position="float" orientation="portrait" xlink:type="simple" id="oo_1271631.jpg"><uri content-type="original_file" xlink:type="simple">https://binary.pensoft.net/fig/1271631</uri></graphic></fig><fig id="F4" position="float" orientation="portrait"><object-id xmlns:xlink="http://www.w3.org/1999/xlink" content-type="doi" xlink:type="simple">10.3897/zookeys.1230.144099.figure4</object-id><object-id xmlns:xlink="http://www.w3.org/1999/xlink" content-type="arpha" xlink:type="simple">3D1B0B95-AF88-560A-9E09-1774596C0C04</object-id><label>Figure 4.</label><caption><p>Pygofer of <italic><tp:taxon-name><tp:taxon-name-part taxon-name-part-type="genus" reg="Cochleopsaltria">Cochleopsaltria</tp:taxon-name-part><tp:taxon-name-part taxon-name-part-type="species" reg="huboliao">huboliao</tp:taxon-name-part></tp:taxon-name></italic> sp. nov., ♂ <bold>A</bold> ventral view <bold>B</bold> ventrolateral view <bold>C</bold> apical view <bold>D</bold> dorsal view <bold>E</bold> lateral view. Abbreviations <bold><italic>aed</italic></bold>: aedeagus <bold><italic>as</italic></bold>: anal styles <bold><italic>ast</italic></bold>: apical stylus <bold><italic>bl</italic></bold>: basal lobe <bold><italic>ds</italic></bold>: distal shoulder <bold><italic>un</italic></bold>: uncus.</p></caption><graphic xmlns:xlink="http://www.w3.org/1999/xlink" xlink:href="zookeys-1230-335_article-144099__-g004.jpg" position="float" orientation="portrait" xlink:type="simple" id="oo_1271634.jpg"><uri content-type="original_file" xlink:type="simple">https://binary.pensoft.net/fig/1271634</uri></graphic></fig><p>Rostrum extending beyond posterior margin of abdominal sternite II; profemur (Fig. <xref ref-type="fig" rid="F2">2C</xref>) similar to that of male; abdomen subconical, gradually converging apically; operculum short, rounded at posterior margin, extending slightly beyond posterior margin of abdominal sternite II and separated from each other by about 1.7 times width of one of them; abdominal sternite VII (Fig. <xref ref-type="fig" rid="F5">5B</xref>) subroundly incised at middle of posterior margin, with paired protuberances flanked incision; abdominal tergite 9 with dorsal beak (Fig. <xref ref-type="fig" rid="F5">5A, C</xref>) elongate, roundly sharp, longer than anal styles; ovipositor sheath (Fig. <xref ref-type="fig" rid="F5">5A–C</xref>) blackish, extremely elongate.</p><fig id="F5" position="float" orientation="portrait"><object-id xmlns:xlink="http://www.w3.org/1999/xlink" content-type="doi" xlink:type="simple">10.3897/zookeys.1230.144099.figure5</object-id><object-id xmlns:xlink="http://www.w3.org/1999/xlink" content-type="arpha" xlink:type="simple">7CAF0297-6995-58F6-95BC-1FF8B6D04A1C</object-id><label>Figure 5.</label><caption><p>Female terminalia of <italic><tp:taxon-name><tp:taxon-name-part taxon-name-part-type="genus" reg="Cochleopsaltria">Cochleopsaltria</tp:taxon-name-part><tp:taxon-name-part taxon-name-part-type="species" reg="huboliao">huboliao</tp:taxon-name-part></tp:taxon-name></italic> sp. nov., paratype <bold>A</bold> dorsal view <bold>B</bold> ventral view <bold>C</bold> lateral view. Abbreviations <bold><italic>as</italic></bold>: anal styles <bold><italic>db</italic></bold>: dorsal beak <bold><italic>stVII</italic></bold>: sternite VII <bold><italic>os</italic></bold> ovipositor sheath.</p></caption><graphic xmlns:xlink="http://www.w3.org/1999/xlink" xlink:href="zookeys-1230-335_article-144099__-g005.jpg" position="float" orientation="portrait" xlink:type="simple" id="oo_1271637.jpg"><uri content-type="original_file" xlink:type="simple">https://binary.pensoft.net/fig/1271637</uri></graphic></fig></tp:treatment-sec><tp:treatment-sec sec-type="variation" id="SECID0EZHAE"><title>Variation.</title><p>All male or female types without evident variation.</p></tp:treatment-sec><tp:treatment-sec sec-type="Field observations" id="SECID0E5HAE"><title>Field observations.</title><p>A living male of the new species is shown in Fig. <xref ref-type="fig" rid="F6">6A, B</xref> and its habitat in Huboliao National Nature Reserve is shown in Fig. <xref ref-type="fig" rid="F6">6C, D</xref>. According to the collectors’ recollection, during the collecting trip in late October, this cicada was abundant in the reserve, but the individuals were difficult to capture. They were in the canopy and not attracted to light traps at night, so the collectors had to climb up the trees to capture them.</p><fig id="F6" position="float" orientation="portrait"><object-id xmlns:xlink="http://www.w3.org/1999/xlink" content-type="doi" xlink:type="simple">10.3897/zookeys.1230.144099.figure6</object-id><object-id xmlns:xlink="http://www.w3.org/1999/xlink" content-type="arpha" xlink:type="simple">16C371B3-4222-5C22-B768-AE925CE64790</object-id><label>Figure 6.</label><caption><p>Field observations of <italic><tp:taxon-name><tp:taxon-name-part taxon-name-part-type="genus" reg="Cochleopsaltria">Cochleopsaltria</tp:taxon-name-part><tp:taxon-name-part taxon-name-part-type="species" reg="huboliao">huboliao</tp:taxon-name-part></tp:taxon-name></italic> sp. nov. at Huboliao National Nature Reserve (© Qun-Zhen Wu) <bold>A</bold> a living male perching on a branch, posterodorsal view <bold>B</bold> ditto, lateral view <bold>C, D</bold> habitat and host plant.</p></caption><graphic xmlns:xlink="http://www.w3.org/1999/xlink" xlink:href="zookeys-1230-335_article-144099__-g006.jpg" position="float" orientation="portrait" xlink:type="simple" id="oo_1271639.jpg"><uri content-type="original_file" xlink:type="simple">https://binary.pensoft.net/fig/1271639</uri></graphic></fig></tp:treatment-sec><tp:treatment-sec sec-type="distribution" id="SECID0EKJAE"><title>Distribution.</title><p>China (Fujian) (Fig. <xref ref-type="fig" rid="F7">7</xref>).</p><fig id="F7" position="float" orientation="portrait"><object-id xmlns:xlink="http://www.w3.org/1999/xlink" content-type="doi" xlink:type="simple">10.3897/zookeys.1230.144099.figure7</object-id><object-id xmlns:xlink="http://www.w3.org/1999/xlink" content-type="arpha" xlink:type="simple">CB288953-18AF-5878-8226-DBB668F110F6</object-id><label>Figure 7.</label><caption><p>Distribution map of <italic><tp:taxon-name><tp:taxon-name-part taxon-name-part-type="genus" reg="Cochleopsaltria">Cochleopsaltria</tp:taxon-name-part></tp:taxon-name></italic> species.</p></caption><graphic xmlns:xlink="http://www.w3.org/1999/xlink" xlink:href="zookeys-1230-335_article-144099__-g007.jpg" position="float" orientation="portrait" xlink:type="simple" id="oo_1271642.jpg"><uri content-type="original_file" xlink:type="simple">https://binary.pensoft.net/fig/1271642</uri></graphic></fig></tp:treatment-sec><tp:treatment-sec sec-type="Differential diagnosis" id="SECID0EIKAE"><title>Differential diagnosis.</title><p>The new species well resembles its only congener <italic><tp:taxon-name><tp:taxon-name-part taxon-name-part-type="genus" reg="Cochleopsaltria">C.</tp:taxon-name-part><tp:taxon-name-part taxon-name-part-type="species" reg="duffelsi">duffelsi</tp:taxon-name-part></tp:taxon-name></italic> from Vietnam in general appearance, but it is not difficult to distinguish them using the following key.</p><p>Additionally, although many species in <tp:taxon-name><tp:taxon-name-part taxon-name-part-type="subfamily">Cicadinae</tp:taxon-name-part></tp:taxon-name> exhibit morphological variations in markings and operculum length, they still have certain reference characteristics:</p><p>In <italic><tp:taxon-name><tp:taxon-name-part taxon-name-part-type="genus" reg="Cochleopsaltria">C.</tp:taxon-name-part><tp:taxon-name-part taxon-name-part-type="species" reg="duffelsi">duffelsi</tp:taxon-name-part></tp:taxon-name></italic>, pronotal collar with three paired large spots (<xref ref-type="bibr" rid="B6">Pham and Constant 2017</xref>: figs 2A; 3A); mesonotum with median fascia moderately tapering anteriorly and weakly so posteriorly, lateral fasciae relatively slender, accessory spots absent (<xref ref-type="bibr" rid="B6">Pham and Constant 2017</xref>: figs 2A; 3A); opercula reaching posterior margin of sternite VI (<xref ref-type="bibr" rid="B6">Pham and Constant 2017</xref>: figs 2B; 3B). In <italic><tp:taxon-name><tp:taxon-name-part taxon-name-part-type="genus" reg="Cochleopsaltria">C.</tp:taxon-name-part><tp:taxon-name-part taxon-name-part-type="species" reg="huboliao">huboliao</tp:taxon-name-part></tp:taxon-name></italic> sp. nov., pronotal collar with two paired large spots (Fig. <xref ref-type="fig" rid="F1">1A</xref>); mesonotum with median fascia strongly tapering anteriorly and moderately so posteriorly, lateral fasciae relatively wide, small accessory spots lateral to accessory fasciae (Fig. <xref ref-type="fig" rid="F1">1A</xref>); opercula extending beyond posterior margin of sternite VI (Fig. <xref ref-type="fig" rid="F1">1B</xref>).</p></tp:treatment-sec><ref-list><ref id="B6"><mixed-citation xmlns:xlink="http://www.w3.org/1999/xlink" xlink:type="simple"><person-group><name name-style="western"><surname>Pham</surname><given-names>H-T</given-names></name><name name-style="western"><surname>Constant</surname><given-names>J</given-names></name></person-group> (<year>2017</year>) <article-title>A new genus and species of cicada from Vietnam: <italic><tp:taxon-name><tp:taxon-name-part taxon-name-part-type="genus">Cochleopsaltria</tp:taxon-name-part><tp:taxon-name-part taxon-name-part-type="species">duffelsi</tp:taxon-name-part></tp:taxon-name></italic> gen. et sp. nov. (<tp:taxon-name><tp:taxon-name-part taxon-name-part-type="order">Hemiptera</tp:taxon-name-part></tp:taxon-name>: <tp:taxon-name><tp:taxon-name-part taxon-name-part-type="infraorder">Cicadomorpha</tp:taxon-name-part></tp:taxon-name>: <tp:taxon-name><tp:taxon-name-part taxon-name-part-type="family">Cicadidae</tp:taxon-name-part></tp:taxon-name>).</article-title><source>Bulletin de la Société Royale Belge d’Entomologie</source><volume>153</volume>: <fpage>226</fpage>–<lpage>230</lpage>.</mixed-citation></ref></ref-list></tp:taxon-treatment>
